# Supplementary material for: Unpacking the Relationship between Fear Motives and Self-Control Strategies among Managers: The Mediating Role of Intrusive Thoughts
Source: Behav Sci (Basel). 2023 May 6;13(5):384. doi: 10.3390/bs13050384 (PMC10215596; doi:10.3390/bs13050384)
Supplement: Supplementary file 1 [file behavsci-13-00384-s001.zip]

Archive with 1 entries (1 files):
- behavsci-2296362-supplementary.pdf
